# Supplementary material for: A Multi-Level Geographical Study of Italian Political Elections from Twitter Data
Source: PLoS One. 2014 May 6;9(5):e95809. doi: 10.1371/journal.pone.0095809 (PMC4011699; doi:10.1371/journal.pone.0095809)
Supplement: Table S1 — Data extracted and aggregated from the following official files from Ministero degli Interni. The table shows the results of the Italian Elections with the aggregations used in the paper. (XLS) [file pone.0095809.s001.xls]

## Sheet: LISTE-Camera-24_02_2013-ITALIA-
OFFICIAL RESULTS ITALIAN POLITICAL ELECTIONS 2013
DATA FROM http://elezionistorico.interno.it/index.php?tpel=C
County	Prime Minister Candidate	Party	Votes	Seats				Electors	Voters	Blank	Not Valid (included blank)	Valid Votes
PIEMONTE 1	PIER LUIGI BERSANI	PARTITO DEMOCRATICO	358768	11			NORTH	20963483	16700117	147991	525523	16174594
PIEMONTE 1		SINISTRA ECOLOGIA LIBERTA'	49562	2			CENTRE	9196957	7218645	76069	229251	6989394
PIEMONTE 1		CENTRO DEMOCRATICO	3787	0			SOUTH	16744714	11352164	171219	510397	10841767
PIEMONTE 1	SILVIO BERLUSCONI	IL POPOLO DELLA LIBERTA'	237410	3								34005755	OK
PIEMONTE 1		LEGA NORD	43966	1
PIEMONTE 1		FRATELLI D'ITALIA	26839	0			REGIONS COMPOSITION TAKEN FROM NUTS Nomenclature of Territorial Units for Statistics, Eurostat.
PIEMONTE 1		PARTITO PENSIONATI	12340	0
PIEMONTE 1		LA DESTRA	4916	0
PIEMONTE 1		MIR - MODERATI IN RIVOLUZIONE	1234	0			TOTAL	GRILLO	M5S	8691406
PIEMONTE 1	GIUSEPPE PIERO GRILLO	MOVIMENTO 5 STELLE BEPPEGRILLO.IT	393079	4			TOTAL	BERSANI	PD	8646034
PIEMONTE 1	MARIO MONTI	SCELTA CIVICA CON MONTI PER L'ITALIA	139753	2			TOTAL	BERLUSCONI	PDL	7332134
PIEMONTE 1		UNIONE DI CENTRO	13976	0			TOTAL	MONTI	SC	2823842
PIEMONTE 1		FUTURO E LIBERTA'	5227	0			TOTAL		Small	3914229
PIEMONTE 1	ANTONIO INGROIA	RIVOLUZIONE CIVILE	34038	0							OK
PIEMONTE 1	OSCAR FULVIO GIANNINO	FARE PER FERMARE IL DECLINO	15539	0
PIEMONTE 1	ROBERTO FIORE	FORZA NUOVA	3397	0
PIEMONTE 1	SIMONE DI STEFANO	CASAPOUND ITALIA	2559	0
PIEMONTE 1	LUCA ROMAGNOLI	FIAMMA TRICOLORE	2306	0
PIEMONTE 2	PIER LUIGI BERSANI	PARTITO DEMOCRATICO	285095	10
PIEMONTE 2		SINISTRA ECOLOGIA LIBERTA'	26624	1
PIEMONTE 2		CENTRO DEMOCRATICO	2790	0
PIEMONTE 2	SILVIO BERLUSCONI	IL POPOLO DELLA LIBERTA'	269174	3
PIEMONTE 2		LEGA NORD	78400	1
PIEMONTE 2		FRATELLI D'ITALIA	39091	1
PIEMONTE 2		LA DESTRA	5485	0
PIEMONTE 2		MIR - MODERATI IN RIVOLUZIONE	2388	0
PIEMONTE 2	GIUSEPPE PIERO GRILLO	MOVIMENTO 5 STELLE BEPPEGRILLO.IT	313573	4
PIEMONTE 2	MARIO MONTI	SCELTA CIVICA CON MONTI PER L'ITALIA	130870	2
PIEMONTE 2		UNIONE DI CENTRO	16763	0
PIEMONTE 2		FUTURO E LIBERTA'	3413	0
PIEMONTE 2	ANTONIO INGROIA	RIVOLUZIONE CIVILE	19576	0
PIEMONTE 2	OSCAR FULVIO GIANNINO	FARE PER FERMARE IL DECLINO	17236	0
PIEMONTE 2	ROBERTO FIORE	FORZA NUOVA	4654	0
PIEMONTE 2	ANTONIO PIARULLI	MOVIMENTO P.P.A.	1526	0
LOMBARDIA 1	PIER LUIGI BERSANI	PARTITO DEMOCRATICO	638627	21
LOMBARDIA 1		SINISTRA ECOLOGIA LIBERTA'	68974	2
LOMBARDIA 1		CENTRO DEMOCRATICO	4373	0
LOMBARDIA 1	SILVIO BERLUSCONI	IL POPOLO DELLA LIBERTA'	476981	5
LOMBARDIA 1		LEGA NORD	200214	2
LOMBARDIA 1		FRATELLI D'ITALIA	35074	1
LOMBARDIA 1		LA DESTRA	7225	0
LOMBARDIA 1		MIR - MODERATI IN RIVOLUZIONE	2808	0
LOMBARDIA 1		INTESA POPOLARE	1701	0
LOMBARDIA 1	GIUSEPPE PIERO GRILLO	MOVIMENTO 5 STELLE BEPPEGRILLO.IT	472154	6
LOMBARDIA 1	MARIO MONTI	SCELTA CIVICA CON MONTI PER L'ITALIA	258452	3
LOMBARDIA 1		UNIONE DI CENTRO	20414	0
LOMBARDIA 1		FUTURO E LIBERTA'	6075	0
LOMBARDIA 1	ANTONIO INGROIA	RIVOLUZIONE CIVILE	40686	0
LOMBARDIA 1	OSCAR FULVIO GIANNINO	FARE PER FERMARE IL DECLINO	48333	0
LOMBARDIA 1	MARCO FERRANDO	PARTITO COMUNISTA DEI LAVORATORI	8878	0
LOMBARDIA 1	ROBERTO FIORE	FORZA NUOVA	8059	0
LOMBARDIA 1	MAGDI CRISTIANO ALLAM	IO AMO L'ITALIA	4194	0
LOMBARDIA 1	STEFANIA GABRIELLA ANASTASIA CRAXI	RIFORMISTI ITALIANI	1286	0
LOMBARDIA 1	MARCO MARSILI	I PIRATI	4577	0
LOMBARDIA 2	PIER LUIGI BERSANI	PARTITO DEMOCRATICO	580837	20
LOMBARDIA 2		SINISTRA ECOLOGIA LIBERTA'	47076	2
LOMBARDIA 2		CENTRO DEMOCRATICO	5037	0
LOMBARDIA 2	SILVIO BERLUSCONI	IL POPOLO DELLA LIBERTA'	518705	7
LOMBARDIA 2		LEGA NORD	442669	6
LOMBARDIA 2		FRATELLI D'ITALIA	37335	0
LOMBARDIA 2		LA DESTRA	9189	0
LOMBARDIA 2		MIR - MODERATI IN RIVOLUZIONE	3363	0
LOMBARDIA 2	GIUSEPPE PIERO GRILLO	MOVIMENTO 5 STELLE BEPPEGRILLO.IT	462797	6
LOMBARDIA 2	MARIO MONTI	SCELTA CIVICA CON MONTI PER L'ITALIA	274783	4
LOMBARDIA 2		UNIONE DI CENTRO	31985	0
LOMBARDIA 2		FUTURO E LIBERTA'	6435	0
LOMBARDIA 2	ANTONIO INGROIA	RIVOLUZIONE CIVILE	34212	0
LOMBARDIA 2	OSCAR FULVIO GIANNINO	FARE PER FERMARE IL DECLINO	49761	0
LOMBARDIA 2	LUCA ROMAGNOLI	FIAMMA TRICOLORE	11135	0
LOMBARDIA 2	MAGDI CRISTIANO ALLAM	IO AMO L'ITALIA	5918	0
LOMBARDIA 3	PIER LUIGI BERSANI	PARTITO DEMOCRATICO	248016	8
LOMBARDIA 3		SINISTRA ECOLOGIA LIBERTA'	19056	1
LOMBARDIA 3		CENTRO DEMOCRATICO	2901	0
LOMBARDIA 3	SILVIO BERLUSCONI	IL POPOLO DELLA LIBERTA'	196392	2
LOMBARDIA 3		LEGA NORD	98120	1
LOMBARDIA 3		FRATELLI D'ITALIA	17493	1
LOMBARDIA 3		GRANDE SUD - MPA	715	0
LOMBARDIA 3	GIUSEPPE PIERO GRILLO	MOVIMENTO 5 STELLE BEPPEGRILLO.IT	191195	2
LOMBARDIA 3	MARIO MONTI	SCELTA CIVICA CON MONTI PER L'ITALIA	78271	1
LOMBARDIA 3		UNIONE DI CENTRO	11764	0
LOMBARDIA 3		FUTURO E LIBERTA'	3044	0
LOMBARDIA 3	ANTONIO INGROIA	RIVOLUZIONE CIVILE	14665	0
LOMBARDIA 3	OSCAR FULVIO GIANNINO	FARE PER FERMARE IL DECLINO	15125	0
LOMBARDIA 3	ROBERTO FIORE	FORZA NUOVA	5069	0
TRENTINO-ALTO ADIGE	PIER LUIGI BERSANI	SVP	146800	5
TRENTINO-ALTO ADIGE		PARTITO DEMOCRATICO	101216	3
TRENTINO-ALTO ADIGE		SINISTRA ECOLOGIA LIBERTA'	23061	1
TRENTINO-ALTO ADIGE	SILVIO BERLUSCONI	IL POPOLO DELLA LIBERTA'	66128	1
TRENTINO-ALTO ADIGE		LEGA NORD	25350	0
TRENTINO-ALTO ADIGE		LA DESTRA	3130	0
TRENTINO-ALTO ADIGE		MIR - MODERATI IN RIVOLUZIONE	1638	0
TRENTINO-ALTO ADIGE	GIUSEPPE PIERO GRILLO	MOVIMENTO 5 STELLE BEPPEGRILLO.IT	88632	1
TRENTINO-ALTO ADIGE	MARIO MONTI	SCELTA CIVICA CON MONTI PER L'ITALIA	79549	1
TRENTINO-ALTO ADIGE		UNIONE DI CENTRO	4803	0
TRENTINO-ALTO ADIGE	ANTONIO INGROIA	RIVOLUZIONE CIVILE	8755	0
TRENTINO-ALTO ADIGE	OSCAR FULVIO GIANNINO	FARE PER FERMARE IL DECLINO	6308	0
TRENTINO-ALTO ADIGE	ULLI MAIR	DIE FREIHEITLICHEN	48317	0
TRENTINO-ALTO ADIGE	SIMONE DI STEFANO	CASAPOUND ITALIA	2656	0
VENETO 1	PIER LUIGI BERSANI	PARTITO DEMOCRATICO	363768	13
VENETO 1		SINISTRA ECOLOGIA LIBERTA'	29962	1
VENETO 1		CENTRO DEMOCRATICO	3388	0
VENETO 1	SILVIO BERLUSCONI	IL POPOLO DELLA LIBERTA'	344649	5
VENETO 1		LEGA NORD	194033	3
VENETO 1		FRATELLI D'ITALIA	29948	0
VENETO 1		PARTITO PENSIONATI	14476	0
VENETO 1		LA DESTRA	6371	0
VENETO 1		MIR - MODERATI IN RIVOLUZIONE	3172	0
VENETO 1	GIUSEPPE PIERO GRILLO	MOVIMENTO 5 STELLE BEPPEGRILLO.IT	458082	6
VENETO 1	MARIO MONTI	SCELTA CIVICA CON MONTI PER L'ITALIA	178631	2
VENETO 1		UNIONE DI CENTRO	29683	1
VENETO 1		FUTURO E LIBERTA'	4735	0
VENETO 1	ANTONIO INGROIA	RIVOLUZIONE CIVILE	23169	0
VENETO 1	OSCAR FULVIO GIANNINO	FARE PER FERMARE IL DECLINO	42245	0
VENETO 1	ROBERTO FIORE	FORZA NUOVA	7787	0
VENETO 1	SIMONE DI STEFANO	CASAPOUND ITALIA	3182	0
VENETO 1	MAGDI CRISTIANO ALLAM	IO AMO L'ITALIA	6030	0
VENETO 1	LODOVICO PIZZATI	INDIPENDENZA VENETA	17243	0
VENETO 1	FABRIZIO COMENCINI	LG.VENETA REPUBBLICA	15838	0
VENETO 1	ANTONIO GUADAGNINI	VENETO STATO	6853	0
VENETO 1	STEFANIA GABRIELLA ANASTASIA CRAXI	RIFORMISTI ITALIANI	952	0
VENETO 1	PIERO PUSCHIAVO	PROGETTO NAZIONALE	2870	0
VENETO 2	PIER LUIGI BERSANI	PARTITO DEMOCRATICO	264398	9
VENETO 2		SINISTRA ECOLOGIA LIBERTA'	23083	1
VENETO 2		CENTRO DEMOCRATICO	2252	0
VENETO 2	SILVIO BERLUSCONI	IL POPOLO DELLA LIBERTA'	204791	2
VENETO 2		LEGA NORD	115977	2
VENETO 2		FRATELLI D'ITALIA	14491	0
VENETO 2		LA DESTRA	3711	0
VENETO 2		MIR - MODERATI IN RIVOLUZIONE	3521	0
VENETO 2	GIUSEPPE PIERO GRILLO	MOVIMENTO 5 STELLE BEPPEGRILLO.IT	317636	4
VENETO 2	MARIO MONTI	SCELTA CIVICA CON MONTI PER L'ITALIA	118225	2
VENETO 2		UNIONE DI CENTRO	14928	0
VENETO 2		FUTURO E LIBERTA'	3070	0
VENETO 2	ANTONIO INGROIA	RIVOLUZIONE CIVILE	16418	0
VENETO 2	OSCAR FULVIO GIANNINO	FARE PER FERMARE IL DECLINO	24814	0
VENETO 2	MARCO FERRANDO	PARTITO COMUNISTA DEI LAVORATORI	4658	0
VENETO 2	ROBERTO FIORE	FORZA NUOVA	4478	0
VENETO 2	LODOVICO PIZZATI	INDIPENDENZA VENETA	15974	0
VENETO 2	ANTONIO GUADAGNINI	VENETO STATO	4545	0
FRIULI-VENEZIA GIULIA	PIER LUIGI BERSANI	PARTITO DEMOCRATICO	178001	6
FRIULI-VENEZIA GIULIA		SINISTRA ECOLOGIA LIBERTA'	17880	1
FRIULI-VENEZIA GIULIA		CENTRO DEMOCRATICO	2346	0
FRIULI-VENEZIA GIULIA	SILVIO BERLUSCONI	IL POPOLO DELLA LIBERTA'	134118	1
FRIULI-VENEZIA GIULIA		LEGA NORD	48310	1
FRIULI-VENEZIA GIULIA		FRATELLI D'ITALIA	12920	0
FRIULI-VENEZIA GIULIA		LA DESTRA	4813	0
FRIULI-VENEZIA GIULIA		MIR - MODERATI IN RIVOLUZIONE	1096	0
FRIULI-VENEZIA GIULIA		GRANDE SUD - MPA	398	0
FRIULI-VENEZIA GIULIA	GIUSEPPE PIERO GRILLO	MOVIMENTO 5 STELLE BEPPEGRILLO.IT	196037	2
FRIULI-VENEZIA GIULIA	MARIO MONTI	SCELTA CIVICA CON MONTI PER L'ITALIA	77557	1
FRIULI-VENEZIA GIULIA		UNIONE DI CENTRO	11633	0
FRIULI-VENEZIA GIULIA		FUTURO E LIBERTA'	3842	0
FRIULI-VENEZIA GIULIA	ANTONIO INGROIA	RIVOLUZIONE CIVILE	15127	0
FRIULI-VENEZIA GIULIA	OSCAR FULVIO GIANNINO	FARE PER FERMARE IL DECLINO	12503	0
FRIULI-VENEZIA GIULIA	ROBERTO FIORE	FORZA NUOVA	4142	0
LIGURIA	PIER LUIGI BERSANI	PARTITO DEMOCRATICO	258766	9
LIGURIA		SINISTRA ECOLOGIA LIBERTA'	29386	1
LIGURIA		CENTRO DEMOCRATICO	2353	0
LIGURIA	SILVIO BERLUSCONI	IL POPOLO DELLA LIBERTA'	174568	2
LIGURIA		LEGA NORD	21862	0
LIGURIA		FRATELLI D'ITALIA	13411	0
LIGURIA		LA DESTRA	5346	0
LIGURIA	GIUSEPPE PIERO GRILLO	MOVIMENTO 5 STELLE BEPPEGRILLO.IT	300080	3
LIGURIA	MARIO MONTI	SCELTA CIVICA CON MONTI PER L'ITALIA	78409	1
LIGURIA		UNIONE DI CENTRO	10556	0
LIGURIA		FUTURO E LIBERTA'	3619	0
LIGURIA	ANTONIO INGROIA	RIVOLUZIONE CIVILE	19509	0
LIGURIA	OSCAR FULVIO GIANNINO	FARE PER FERMARE IL DECLINO	10501	0
LIGURIA	MARCO FERRANDO	PARTITO COMUNISTA DEI LAVORATORI	6046	0
EMILIA ROMAGNA	PIER LUIGI BERSANI	PARTITO DEMOCRATICO	989810	28
EMILIA ROMAGNA		SINISTRA ECOLOGIA LIBERTA'	77312	2
EMILIA ROMAGNA		CENTRO DEMOCRATICO	6062	0
EMILIA ROMAGNA	SILVIO BERLUSCONI	IL POPOLO DELLA LIBERTA'	434534	5
EMILIA ROMAGNA		LEGA NORD	69108	1
EMILIA ROMAGNA		FRATELLI D'ITALIA	35990	0
EMILIA ROMAGNA		LA DESTRA	8659	0
EMILIA ROMAGNA		MIR - MODERATI IN RIVOLUZIONE	6280	0
EMILIA ROMAGNA		INTESA POPOLARE	1299	0
EMILIA ROMAGNA		GRANDE SUD - MPA	1170	0
EMILIA ROMAGNA	GIUSEPPE PIERO GRILLO	MOVIMENTO 5 STELLE BEPPEGRILLO.IT	658475	7
EMILIA ROMAGNA	MARIO MONTI	SCELTA CIVICA CON MONTI PER L'ITALIA	211777	2
EMILIA ROMAGNA		UNIONE DI CENTRO	29568	0
EMILIA ROMAGNA		FUTURO E LIBERTA'	7190	0
EMILIA ROMAGNA	ANTONIO INGROIA	RIVOLUZIONE CIVILE	51630	0
EMILIA ROMAGNA	OSCAR FULVIO GIANNINO	FARE PER FERMARE IL DECLINO	35680	0
EMILIA ROMAGNA	MARCO FERRANDO	PARTITO COMUNISTA DEI LAVORATORI	14159	0
EMILIA ROMAGNA	ROBERTO FIORE	FORZA NUOVA	7091	0
EMILIA ROMAGNA	GIACINTO MARCO PANNELLA	LISTA AMNISTIA GIUSTIZIA LIBERTA'	6264	0
EMILIA ROMAGNA	SIMONE DI STEFANO	CASAPOUND ITALIA	2817	0
EMILIA ROMAGNA	LUCA ROMAGNOLI	FIAMMA TRICOLORE	4222	0
EMILIA ROMAGNA	MAGDI CRISTIANO ALLAM	IO AMO L'ITALIA	6900	0
EMILIA ROMAGNA	FRANCO TORCHIA	PRI	5580	0
Zone	Candidate	Party	Votes	Percentage
NORD	GRILLO	M5S	3851740	23.8135
NORD	BERSANI	PD	4267302	26.3827
NORD	BERLUSCONI	PDL	3057450	18.9028
NORD	MONTI	SC	1626277	10.0545
NORD		Small=LEGA NORD+UNIONE DI CENTRO+FRATELLI D'ITALIA+FUTURO E LIBERTA' + SINISTRA ECOLOGIA E LIBERTA'	2255300	13.9435
TOSCANA	PIER LUIGI BERSANI	PARTITO DEMOCRATICO	831464	23
TOSCANA		SINISTRA ECOLOGIA LIBERTA'	84033	2
TOSCANA		CENTRO DEMOCRATICO	6882	1
TOSCANA	SILVIO BERLUSCONI	IL POPOLO DELLA LIBERTA'	388046	4
TOSCANA		FRATELLI D'ITALIA	40139	1
TOSCANA		LEGA NORD	16213	0
TOSCANA		LA DESTRA	12688	0
TOSCANA		MIR - MODERATI IN RIVOLUZIONE	2484	0
TOSCANA	GIUSEPPE PIERO GRILLO	MOVIMENTO 5 STELLE BEPPEGRILLO.IT	532699	5
TOSCANA	MARIO MONTI	SCELTA CIVICA CON MONTI PER L'ITALIA	153551	2
TOSCANA		UNIONE DI CENTRO	25673	0
TOSCANA		FUTURO E LIBERTA'	7943	0
TOSCANA	ANTONIO INGROIA	RIVOLUZIONE CIVILE	59778	0
TOSCANA	OSCAR FULVIO GIANNINO	FARE PER FERMARE IL DECLINO	21260	0
TOSCANA	MARCO FERRANDO	PARTITO COMUNISTA DEI LAVORATORI	15032	0
TOSCANA	ROBERTO FIORE	FORZA NUOVA	6884	0
TOSCANA	GIACINTO MARCO PANNELLA	LISTA AMNISTIA GIUSTIZIA LIBERTA'	5843	0
TOSCANA	SIMONE DI STEFANO	CASAPOUND ITALIA	4519	0
TOSCANA	MAGDI CRISTIANO ALLAM	IO AMO L'ITALIA	3730	0
UMBRIA	PIER LUIGI BERSANI	PARTITO DEMOCRATICO	168726	5
UMBRIA		SINISTRA ECOLOGIA LIBERTA'	16772	0
UMBRIA		CENTRO DEMOCRATICO	1512	0
UMBRIA	SILVIO BERLUSCONI	IL POPOLO DELLA LIBERTA'	102329	1
UMBRIA		FRATELLI D'ITALIA	14563	0
UMBRIA		LA DESTRA	5455	0
UMBRIA		LEGA NORD	3081	0
UMBRIA		MIR - MODERATI IN RIVOLUZIONE	1285	0
UMBRIA		INTESA POPOLARE	792	0
UMBRIA		GRANDE SUD - MPA	285	0
UMBRIA	GIUSEPPE PIERO GRILLO	MOVIMENTO 5 STELLE BEPPEGRILLO.IT	142959	2
UMBRIA	MARIO MONTI	SCELTA CIVICA CON MONTI PER L'ITALIA	41366	1
UMBRIA		UNIONE DI CENTRO	6796	0
UMBRIA		FUTURO E LIBERTA'	2393	0
UMBRIA	ANTONIO INGROIA	RIVOLUZIONE CIVILE	13306	0
UMBRIA	OSCAR FULVIO GIANNINO	FARE PER FERMARE IL DECLINO	4327	0
MARCHE	PIER LUIGI BERSANI	PARTITO DEMOCRATICO	256886	9
MARCHE		SINISTRA ECOLOGIA LIBERTA'	27744	1
MARCHE		CENTRO DEMOCRATICO	3572	0
MARCHE	SILVIO BERLUSCONI	IL POPOLO DELLA LIBERTA'	162480	2
MARCHE		FRATELLI D'ITALIA	19993	0
MARCHE		LA DESTRA	6543	0
MARCHE		LEGA NORD	6405	0
MARCHE		MIR - MODERATI IN RIVOLUZIONE	1474	0
MARCHE	GIUSEPPE PIERO GRILLO	MOVIMENTO 5 STELLE BEPPEGRILLO.IT	298114	3
MARCHE	MARIO MONTI	SCELTA CIVICA CON MONTI PER L'ITALIA	78210	1
MARCHE		UNIONE DI CENTRO	16737	0
MARCHE		FUTURO E LIBERTA'	4021	0
MARCHE	ANTONIO INGROIA	RIVOLUZIONE CIVILE	20342	0
MARCHE	OSCAR FULVIO GIANNINO	FARE PER FERMARE IL DECLINO	9749	0
MARCHE	MARCO FERRANDO	PARTITO COMUNISTA DEI LAVORATORI	6040	0
MARCHE	ROBERTO FIORE	FORZA NUOVA	3919	0
MARCHE	SIMONE DI STEFANO	CASAPOUND ITALIA	2127	0
MARCHE	MAGDI CRISTIANO ALLAM	IO AMO L'ITALIA	3411	0
LAZIO 1	PIER LUIGI BERSANI	PARTITO DEMOCRATICO	656650	21
LAZIO 1		SINISTRA ECOLOGIA LIBERTA'	101017	3
LAZIO 1		CENTRO DEMOCRATICO	7009	0
LAZIO 1	SILVIO BERLUSCONI	IL POPOLO DELLA LIBERTA'	498904	6
LAZIO 1		FRATELLI D'ITALIA	62794	1
LAZIO 1		LA DESTRA	42638	0
LAZIO 1		MIR - MODERATI IN RIVOLUZIONE	3211	0
LAZIO 1		LEGA NORD	3006	0
LAZIO 1		INTESA POPOLARE	1843	0
LAZIO 1		GRANDE SUD - MPA	1534	0
LAZIO 1	GIUSEPPE PIERO GRILLO	MOVIMENTO 5 STELLE BEPPEGRILLO.IT	689613	8
LAZIO 1	MARIO MONTI	SCELTA CIVICA CON MONTI PER L'ITALIA	170925	2
LAZIO 1		UNIONE DI CENTRO	31385	1
LAZIO 1		FUTURO E LIBERTA'	13125	0
LAZIO 1	ANTONIO INGROIA	RIVOLUZIONE CIVILE	65547	0
LAZIO 1	OSCAR FULVIO GIANNINO	FARE PER FERMARE IL DECLINO	20363	0
LAZIO 1	MARCO FERRANDO	PARTITO COMUNISTA DEI LAVORATORI	7990	0
LAZIO 1	ROBERTO FIORE	FORZA NUOVA	8288	0
LAZIO 1	GIACINTO MARCO PANNELLA	LISTA AMNISTIA GIUSTIZIA LIBERTA'	8333	0
LAZIO 1	SIMONE DI STEFANO	CASAPOUND ITALIA	12090	0
LAZIO 1	LUCA ROMAGNOLI	FIAMMA TRICOLORE	5734	0
LAZIO 1	RENATA JANNUZZI	LIBERALI PER L'ITALIA - PLI	4915	0
LAZIO 1	MARINA PETRINI	MOVIMENTO PROGETTO ITALIA - MID	2079	0
LAZIO 1	MARIA DI PRATO	UNIONE POP.	1475	0
LAZIO 1	ERIKA GRACI	STAMINALI D'ITALIA	586	0
LAZIO 2	PIER LUIGI BERSANI	PARTITO DEMOCRATICO	196186	7
LAZIO 2		SINISTRA ECOLOGIA LIBERTA'	26762	1
LAZIO 2		CENTRO DEMOCRATICO	2514	0
LAZIO 2	SILVIO BERLUSCONI	IL POPOLO DELLA LIBERTA'	257799	3
LAZIO 2		FRATELLI D'ITALIA	28750	1
LAZIO 2		LA DESTRA	19047	0
LAZIO 2		LEGA NORD	2869	0
LAZIO 2		MIR - MODERATI IN RIVOLUZIONE	2103	0
LAZIO 2		INTESA POPOLARE	1452	0
LAZIO 2	GIUSEPPE PIERO GRILLO	MOVIMENTO 5 STELLE BEPPEGRILLO.IT	240880	3
LAZIO 2	MARIO MONTI	SCELTA CIVICA CON MONTI PER L'ITALIA	53660	1
LAZIO 2		UNIONE DI CENTRO	18425	0
LAZIO 2		FUTURO E LIBERTA'	4435	0
LAZIO 2	ANTONIO INGROIA	RIVOLUZIONE CIVILE	19384	0
LAZIO 2	OSCAR FULVIO GIANNINO	FARE PER FERMARE IL DECLINO	4456	0
LAZIO 2	MARCO FERRANDO	PARTITO COMUNISTA DEI LAVORATORI	3938	0
LAZIO 2	ROBERTO FIORE	FORZA NUOVA	3105	0
LAZIO 2	SIMONE DI STEFANO	CASAPOUND ITALIA	4318	0
LAZIO 2	LUCA ROMAGNOLI	FIAMMA TRICOLORE	3599	0
LAZIO 2	ANTONIO CORSI	TUTTI INSIEME PER L'ITALIA	1485	0
LAZIO 2	CARLA CORSETTI	DEMOCRAZIA ATEA	598	0
Zone	Candidate	Party	Votes	Percentage
CENTRO	GRILLO	M5S	1904265	27.2451
CENTRO	BERSANI	PD	2109912	30.1873
CENTRO	BERLUSCONI	PDL	1409558	20.1671
CENTRO	MONTI	SC	497712	7.12096
CENTRO		Small=LEGA NORD+UNIONE DI CENTRO+FRATELLI D'ITALIA+FUTURO E LIBERTA' + SINISTRA ECOLOGIA E LIBERTA'	585074	8.37088
ABRUZZO	PIER LUIGI BERSANI	PARTITO DEMOCRATICO	175857	6
ABRUZZO		SINISTRA ECOLOGIA LIBERTA'	23817	1
ABRUZZO		CENTRO DEMOCRATICO	4492	0
ABRUZZO	SILVIO BERLUSCONI	IL POPOLO DELLA LIBERTA'	185537	3
ABRUZZO		FRATELLI D'ITALIA	27677	0
ABRUZZO		LA DESTRA	8212	0
ABRUZZO		INTESA POPOLARE	4348	0
ABRUZZO		GRANDE SUD - MPA	2701	0
ABRUZZO		LEGA NORD	1407	0
ABRUZZO	GIUSEPPE PIERO GRILLO	MOVIMENTO 5 STELLE BEPPEGRILLO.IT	232627	3
ABRUZZO	MARIO MONTI	SCELTA CIVICA CON MONTI PER L'ITALIA	49777	1
ABRUZZO		UNIONE DI CENTRO	13654	0
ABRUZZO		FUTURO E LIBERTA'	5701	0
ABRUZZO	ANTONIO INGROIA	RIVOLUZIONE CIVILE	25770	0
ABRUZZO	OSCAR FULVIO GIANNINO	FARE PER FERMARE IL DECLINO	4455	0
ABRUZZO	MARCO FERRANDO	PARTITO COMUNISTA DEI LAVORATORI	4023	0
ABRUZZO	ROBERTO FIORE	FORZA NUOVA	2959	0
ABRUZZO	GIACINTO MARCO PANNELLA	LISTA AMNISTIA GIUSTIZIA LIBERTA'	2779	0
ABRUZZO	SIMONE DI STEFANO	CASAPOUND ITALIA	2580	0
MOLISE	PIER LUIGI BERSANI	PARTITO DEMOCRATICO	42499	2
MOLISE		SINISTRA ECOLOGIA LIBERTA'	10428	0
MOLISE		CENTRO DEMOCRATICO	1264	0
MOLISE	SILVIO BERLUSCONI	IL POPOLO DELLA LIBERTA'	39588	0
MOLISE		FRATELLI D'ITALIA	11168	0
MOLISE		LA DESTRA	1882	0
MOLISE		INTESA POPOLARE	488	0
MOLISE		LEGA NORD	343	0
MOLISE	GIUSEPPE PIERO GRILLO	MOVIMENTO 5 STELLE BEPPEGRILLO.IT	52059	0
MOLISE	MARIO MONTI	SCELTA CIVICA CON MONTI PER L'ITALIA	15968	0
MOLISE		UNIONE DI CENTRO	3278	0
MOLISE		FUTURO E LIBERTA'	864	0
MOLISE	ANTONIO INGROIA	RIVOLUZIONE CIVILE	6436	0
MOLISE	OSCAR FULVIO GIANNINO	FARE PER FERMARE IL DECLINO	1762	0
CAMPANIA 1	PIER LUIGI BERSANI	PARTITO DEMOCRATICO	329616	14
CAMPANIA 1		SINISTRA ECOLOGIA LIBERTA'	52057	2
CAMPANIA 1		CENTRO DEMOCRATICO	10025	1
CAMPANIA 1	SILVIO BERLUSCONI	IL POPOLO DELLA LIBERTA'	449811	7
CAMPANIA 1		FRATELLI D'ITALIA	32226	1
CAMPANIA 1		GRANDE SUD - MPA	22345	0
CAMPANIA 1		LA DESTRA	8908	0
CAMPANIA 1		PARTITO PENSIONATI	7914	0
CAMPANIA 1		MIR - MODERATI IN RIVOLUZIONE	7297	0
CAMPANIA 1		INTESA POPOLARE	3526	0
CAMPANIA 1		LIBERI PER UNA ITALIA EQUA	3239	0
CAMPANIA 1		LEGA NORD	3188	0
CAMPANIA 1	GIUSEPPE PIERO GRILLO	MOVIMENTO 5 STELLE BEPPEGRILLO.IT	349682	5
CAMPANIA 1	MARIO MONTI	SCELTA CIVICA CON MONTI PER L'ITALIA	98260	1
CAMPANIA 1		UNIONE DI CENTRO	38120	1
CAMPANIA 1		FUTURO E LIBERTA'	14867	0
CAMPANIA 1	ANTONIO INGROIA	RIVOLUZIONE CIVILE	44764	0
CAMPANIA 1	OSCAR FULVIO GIANNINO	FARE PER FERMARE IL DECLINO	3859	0
CAMPANIA 1	ROBERTO FIORE	FORZA NUOVA	1776	0
CAMPANIA 1	GIACINTO MARCO PANNELLA	LISTA AMNISTIA GIUSTIZIA LIBERTA'	6916	0
CAMPANIA 1	SIMONE DI STEFANO	CASAPOUND ITALIA	2822	0
CAMPANIA 1	LUCA ROMAGNOLI	FIAMMA TRICOLORE	3874	0
CAMPANIA 1	MAGDI CRISTIANO ALLAM	IO AMO L'ITALIA	2275	0
CAMPANIA 1	RENATA JANNUZZI	LIBERALI PER L'ITALIA - PLI	4891	0
CAMPANIA 1	GIUSEPPE CIRILLO	VOTO DI PROTESTA	6049	0
CAMPANIA 1	RAFFAELE BRUNO	RIFONDAZIONE MISSINA ITALIANA	1325	0
CAMPANIA 2	PIER LUIGI BERSANI	PARTITO DEMOCRATICO	323557	12
CAMPANIA 2		SINISTRA ECOLOGIA LIBERTA'	47256	2
CAMPANIA 2		CENTRO DEMOCRATICO	13611	0
CAMPANIA 2	SILVIO BERLUSCONI	IL POPOLO DELLA LIBERTA'	415312	6
CAMPANIA 2		FRATELLI D'ITALIA	57140	1
CAMPANIA 2		GRANDE SUD - MPA	18807	0
CAMPANIA 2		LA DESTRA	8967	0
CAMPANIA 2		MIR - MODERATI IN RIVOLUZIONE	8446	0
CAMPANIA 2		PARTITO PENSIONATI	6700	0
CAMPANIA 2		LEGA NORD	5636	0
CAMPANIA 2		INTESA POPOLARE	3736	0
CAMPANIA 2	GIUSEPPE PIERO GRILLO	MOVIMENTO 5 STELLE BEPPEGRILLO.IT	311766	4
CAMPANIA 2	MARIO MONTI	SCELTA CIVICA CON MONTI PER L'ITALIA	101960	2
CAMPANIA 2		UNIONE DI CENTRO	69758	1
CAMPANIA 2		FUTURO E LIBERTA'	14686	0
CAMPANIA 2	ANTONIO INGROIA	RIVOLUZIONE CIVILE	32350	0
CAMPANIA 2	OSCAR FULVIO GIANNINO	FARE PER FERMARE IL DECLINO	5919	0
CAMPANIA 2	ROBERTO FIORE	FORZA NUOVA	3994	0
CAMPANIA 2	GIACINTO MARCO PANNELLA	LISTA AMNISTIA GIUSTIZIA LIBERTA'	5473	0
CAMPANIA 2	SIMONE DI STEFANO	CASAPOUND ITALIA	2419	0
CAMPANIA 2	MAGDI CRISTIANO ALLAM	IO AMO L'ITALIA	3614	0
CAMPANIA 2	RENATA JANNUZZI	LIBERALI PER L'ITALIA - PLI	5939	0
CAMPANIA 2	GIUSEPPE CIRILLO	VOTO DI PROTESTA	6694	0
CAMPANIA 2	RAFFAELE BRUNO	RIFONDAZIONE MISSINA ITALIANA	1766	0
PUGLIA	PIER LUIGI BERSANI	PARTITO DEMOCRATICO	407279	15
PUGLIA		SINISTRA ECOLOGIA LIBERTA'	144465	5
PUGLIA		CENTRO DEMOCRATICO	32054	1
PUGLIA	SILVIO BERLUSCONI	IL POPOLO DELLA LIBERTA'	637815	9
PUGLIA		FRATELLI D'ITALIA	34264	1
PUGLIA		GRANDE SUD - MPA	18938	0
PUGLIA		LA DESTRA	13791	0
PUGLIA		MIR - MODERATI IN RIVOLUZIONE	9680	0
PUGLIA		PARTITO PENSIONATI	8867	0
PUGLIA		INTESA POPOLARE	2221	0
PUGLIA		LEGA NORD	1578	0
PUGLIA	GIUSEPPE PIERO GRILLO	MOVIMENTO 5 STELLE BEPPEGRILLO.IT	562398	8
PUGLIA	MARIO MONTI	SCELTA CIVICA CON MONTI PER L'ITALIA	172307	2
PUGLIA		UNIONE DI CENTRO	45567	1
PUGLIA		FUTURO E LIBERTA'	13808	0
PUGLIA	ANTONIO INGROIA	RIVOLUZIONE CIVILE	53790	0
PUGLIA	OSCAR FULVIO GIANNINO	FARE PER FERMARE IL DECLINO	8448	0
PUGLIA	MARCO FERRANDO	PARTITO COMUNISTA DEI LAVORATORI	5742	0
PUGLIA	ROBERTO FIORE	FORZA NUOVA	5128	0
PUGLIA	GIACINTO MARCO PANNELLA	LISTA AMNISTIA GIUSTIZIA LIBERTA'	9366	0
PUGLIA	SIMONE DI STEFANO	CASAPOUND ITALIA	3948	0
PUGLIA	LUCA ROMAGNOLI	FIAMMA TRICOLORE	5140	0
PUGLIA	MAGDI CRISTIANO ALLAM	IO AMO L'ITALIA	2745	0
PUGLIA	STEFANIA GABRIELLA ANASTASIA CRAXI	RIFORMISTI ITALIANI	1399	0
PUGLIA	ADRIANO LOTITO	PARTITO DI ALTERNATIVA COMUNISTA	5196	0
BASILICATA	PIER LUIGI BERSANI	PARTITO DEMOCRATICO	79631	3
BASILICATA		SINISTRA ECOLOGIA LIBERTA'	18357	1
BASILICATA		CENTRO DEMOCRATICO	8009	0
BASILICATA	SILVIO BERLUSCONI	IL POPOLO DELLA LIBERTA'	59171	1
BASILICATA		FRATELLI D'ITALIA	7397	0
BASILICATA		LA DESTRA	3329	0
BASILICATA		GRANDE SUD - MPA	3137	0
BASILICATA		MIR - MODERATI IN RIVOLUZIONE	1515	0
BASILICATA		INTESA POPOLARE	1473	0
BASILICATA		LEGA NORD	382	0
BASILICATA	GIUSEPPE PIERO GRILLO	MOVIMENTO 5 STELLE BEPPEGRILLO.IT	75260	1
BASILICATA	MARIO MONTI	SCELTA CIVICA CON MONTI PER L'ITALIA	24569	0
BASILICATA		UNIONE DI CENTRO	7960	0
BASILICATA		FUTURO E LIBERTA'	2399	0
BASILICATA	ANTONIO INGROIA	RIVOLUZIONE CIVILE	7394	0
BASILICATA	OSCAR FULVIO GIANNINO	FARE PER FERMARE IL DECLINO	1845	0
BASILICATA	MARCO FERRANDO	PARTITO COMUNISTA DEI LAVORATORI	1720	0
BASILICATA	GIACINTO MARCO PANNELLA	LISTA AMNISTIA GIUSTIZIA LIBERTA'	1308	0
BASILICATA	LUCA ROMAGNOLI	FIAMMA TRICOLORE	1201	0
BASILICATA	MAGDI CRISTIANO ALLAM	IO AMO L'ITALIA	1087	0
BASILICATA	ANTONIO POTENZA	POPOLARI UNITI	2992	0
CALABRIA	PIER LUIGI BERSANI	PARTITO DEMOCRATICO	209379	9
CALABRIA		SINISTRA ECOLOGIA LIBERTA'	39129	1
CALABRIA		CENTRO DEMOCRATICO	16489	1
CALABRIA	SILVIO BERLUSCONI	IL POPOLO DELLA LIBERTA'	222671	4
CALABRIA		GRANDE SUD - MPA	28135	0
CALABRIA		FRATELLI D'ITALIA	12724	0
CALABRIA		LA DESTRA	8303	0
CALABRIA		MIR - MODERATI IN RIVOLUZIONE	5459	0
CALABRIA		INTESA POPOLARE	3241	0
CALABRIA		LEGA NORD	2344	0
CALABRIA	GIUSEPPE PIERO GRILLO	MOVIMENTO 5 STELLE BEPPEGRILLO.IT	232811	4
CALABRIA	MARIO MONTI	SCELTA CIVICA CON MONTI PER L'ITALIA	51726	0
CALABRIA		UNIONE DI CENTRO	38335	1
CALABRIA		FUTURO E LIBERTA'	8159	0
CALABRIA	ANTONIO INGROIA	RIVOLUZIONE CIVILE	27272	0
CALABRIA	OSCAR FULVIO GIANNINO	FARE PER FERMARE IL DECLINO	3160	0
CALABRIA	MARCO FERRANDO	PARTITO COMUNISTA DEI LAVORATORI	4758	0
CALABRIA	ROBERTO FIORE	FORZA NUOVA	2424	0
CALABRIA	GIACINTO MARCO PANNELLA	LISTA AMNISTIA GIUSTIZIA LIBERTA'	4598	0
CALABRIA	SIMONE DI STEFANO	CASAPOUND ITALIA	1874	0
CALABRIA	LUCA ROMAGNOLI	FIAMMA TRICOLORE	4322	0
CALABRIA	MAGDI CRISTIANO ALLAM	IO AMO L'ITALIA	2699	0
CALABRIA	RENATA JANNUZZI	LIBERALI PER L'ITALIA - PLI	1957	0
CALABRIA	STEFANIA GABRIELLA ANASTASIA CRAXI	RIFORMISTI ITALIANI	4611	0
SICILIA 1	PIER LUIGI BERSANI	PARTITO DEMOCRATICO	218665	10
SICILIA 1		SINISTRA ECOLOGIA LIBERTA'	24149	1
SICILIA 1		CENTRO DEMOCRATICO	6550	0
SICILIA 1	SILVIO BERLUSCONI	IL POPOLO DELLA LIBERTA'	306846	6
SICILIA 1		GRANDE SUD - MPA	21473	0
SICILIA 1		FRATELLI D'ITALIA	15303	0
SICILIA 1		MIR - MODERATI IN RIVOLUZIONE	8009	0
SICILIA 1		LA DESTRA	6548	0
SICILIA 1		LEGA NORD	2001	0
SICILIA 1	GIUSEPPE PIERO GRILLO	MOVIMENTO 5 STELLE BEPPEGRILLO.IT	404944	6
SICILIA 1	MARIO MONTI	SCELTA CIVICA CON MONTI PER L'ITALIA	60671	1
SICILIA 1		UNIONE DI CENTRO	31608	1
SICILIA 1		FUTURO E LIBERTA'	6727	0
SICILIA 1	ANTONIO INGROIA	RIVOLUZIONE CIVILE	43145	0
SICILIA 1	OSCAR FULVIO GIANNINO	FARE PER FERMARE IL DECLINO	3697	0
SICILIA 1	ROBERTO FIORE	FORZA NUOVA	2013	0
SICILIA 1	GIACINTO MARCO PANNELLA	LISTA AMNISTIA GIUSTIZIA LIBERTA'	6107	0
SICILIA 1	RENATA JANNUZZI	LIBERALI PER L'ITALIA - PLI	3712	0
SICILIA 2	PIER LUIGI BERSANI	PARTITO DEMOCRATICO	249059	10
SICILIA 2		SINISTRA ECOLOGIA LIBERTA'	27171	1
SICILIA 2		CENTRO DEMOCRATICO	12526	1
SICILIA 2	SILVIO BERLUSCONI	IL POPOLO DELLA LIBERTA'	359474	6
SICILIA 2		GRANDE SUD - MPA	24857	0
SICILIA 2		FRATELLI D'ITALIA	23800	0
SICILIA 2		LA DESTRA	10969	0
SICILIA 2		MIR - MODERATI IN RIVOLUZIONE	4586	0
SICILIA 2		LEGA NORD	2742	0
SICILIA 2	GIUSEPPE PIERO GRILLO	MOVIMENTO 5 STELLE BEPPEGRILLO.IT	438613	7
SICILIA 2	MARIO MONTI	SCELTA CIVICA CON MONTI PER L'ITALIA	68724	1
SICILIA 2		UNIONE DI CENTRO	39256	1
SICILIA 2		FUTURO E LIBERTA'	8106	0
SICILIA 2	ANTONIO INGROIA	RIVOLUZIONE CIVILE	42231	0
SICILIA 2	OSCAR FULVIO GIANNINO	FARE PER FERMARE IL DECLINO	4940	0
SICILIA 2	MARCO FERRANDO	PARTITO COMUNISTA DEI LAVORATORI	3489	0
SICILIA 2	ROBERTO FIORE	FORZA NUOVA	3222	0
SICILIA 2	GIACINTO MARCO PANNELLA	LISTA AMNISTIA GIUSTIZIA LIBERTA'	5930	0
SICILIA 2	LUCA ROMAGNOLI	FIAMMA TRICOLORE	2875	0
SICILIA 2	RENATA JANNUZZI	LIBERALI PER L'ITALIA - PLI	3839	0
SICILIA 2	FRANCO TORCHIA	PRI	1330	0
SICILIA 2	MARINA PETRINI	MOVIMENTO PROGETTO ITALIA - MID	1878	0
SARDEGNA	PIER LUIGI BERSANI	PARTITO DEMOCRATICO	233278	8
SARDEGNA		SINISTRA ECOLOGIA LIBERTA'	34098	1
SARDEGNA		CENTRO DEMOCRATICO	5530	1
SARDEGNA	SILVIO BERLUSCONI	IL POPOLO DELLA LIBERTA'	188901	3
SARDEGNA		FRATELLI D'ITALIA	16235	0
SARDEGNA		PARTITO PENSIONATI	4121	0
SARDEGNA		GRANDE SUD - MPA	3753	0
SARDEGNA		LA DESTRA	3460	0
SARDEGNA		MIR - MODERATI IN RIVOLUZIONE	1508	0
SARDEGNA		LEGA NORD	1330	0
SARDEGNA	GIUSEPPE PIERO GRILLO	MOVIMENTO 5 STELLE BEPPEGRILLO.IT	275241	4
SARDEGNA	MARIO MONTI	SCELTA CIVICA CON MONTI PER L'ITALIA	55891	1
SARDEGNA		UNIONE DI CENTRO	25696	0
SARDEGNA		FUTURO E LIBERTA'	5494	0
SARDEGNA	ANTONIO INGROIA	RIVOLUZIONE CIVILE	25895	0
SARDEGNA	OSCAR FULVIO GIANNINO	FARE PER FERMARE IL DECLINO	3759	0
SARDEGNA	MARCO FERRANDO	PARTITO COMUNISTA DEI LAVORATORI	3170	0
SARDEGNA	ROBERTO FIORE	FORZA NUOVA	1658	0
SARDEGNA	GIACINTO MARCO PANNELLA	LISTA AMNISTIA GIUSTIZIA LIBERTA'	2105	0
SARDEGNA	RENATA JANNUZZI	LIBERALI PER L'ITALIA - PLI	2711	0
SARDEGNA	GIOVANNI ANGELO COLLI	PS D'AZ.	18592	0
SARDEGNA	PIETRO MURRU	INDIPENDENZA PER LA SARDEGNA	7471	0
SARDEGNA	SALVATORE MELONI	MERIS	5897	0
Zone	Candidate	Party	Votes	Percentage
SUD	GRILLO	M5S	2935401	27.0749
SUD	BERSANI	PD	2268820	20.9267
SUD	BERLUSCONI	PDL	2865126	26.4267
SUD	MONTI	SC	699853	6.45516
SUD		Small=LEGA NORD+UNIONE DI CENTRO+FRATELLI D'ITALIA+FUTURO E LIBERTA' + SINISTRA ECOLOGIA E LIBERTA'	1073855	9.9048
Regional aggregations
PIEDMONT
Piemonte		TOTAL VOTES	2565354	Percentage
Piemonte	GRILLO	M5S	706652	27.546
Piemonte	BERSANI	PD	643863	25.0984
Piemonte	BERLUSCONI	PDL	506584	19.7471
Piemonte	MONTI	SC	270623	10.5491
Piemonte		Small=LEGA NORD+UNIONE DI CENTRO+FRATELLI D'ITALIA+FUTURO E LIBERTA' + SINISTRA ECOLOGIA E LIBERTA'	303861	11.8448
LOMBARDY
Lombardia		TOTAL VOTES	5732148	Percentage
Lombardia	GRILLO	M5S	1126146	19.6461
Lombardia	BERSANI	PD	1467480	25.6009
Lombardia	BERLUSCONI	PDL	1192078	20.7964
Lombardia	MONTI	SC	611506	10.668
Lombardia		Small=LEGA NORD+UNIONE DI CENTRO+FRATELLI D'ITALIA+FUTURO E LIBERTA' + SINISTRA ECOLOGIA E LIBERTA'	1045728	18.2432
TRENTINO – SOUTH TYROL
Trentino		TOTAL VOTES	606343	Percentage
Trentino	GRILLO	M5S	88632	14.6175
Trentino	BERSANI	PD	101216	16.6929
Trentino	BERLUSCONI	PDL	66128	10.906
Trentino	MONTI	SC	79549	13.1195
Trentino		Small=LEGA NORD+UNIONE DI CENTRO+FRATELLI D'ITALIA+FUTURO E LIBERTA' + SINISTRA ECOLOGIA E LIBERTA'	56344	9.29243
VENETO
Veneto		TOTAL VOTES	2944037	Percentage
Veneto	GRILLO	M5S	775718	26.3488
Veneto	BERSANI	PD	628166	21.3369
Veneto	BERLUSCONI	PDL	549440	18.6628
Veneto	MONTI	SC	296856	10.0833
Veneto		Small=LEGA NORD+UNIONE DI CENTRO+FRATELLI D'ITALIA+FUTURO E LIBERTA' + SINISTRA ECOLOGIA E LIBERTA'	459910	15.6217
FRIULI VENEZIA GIULIA
Friuli		TOTAL VOTES	720723	Percentage
Friuli	GRILLO	M5S	196037	27.2
Friuli	BERSANI	PD	178001	24.6976
Friuli	BERLUSCONI	PDL	134118	18.6088
Friuli	MONTI	SC	77557	10.761
Friuli		Small=LEGA NORD+UNIONE DI CENTRO+FRATELLI D'ITALIA+FUTURO E LIBERTA' + SINISTRA ECOLOGIA E LIBERTA'	94585	13.1236
LIGURIA
Liguria		TOTAL VOTES	934412	Percentage
Liguria	GRILLO	M5S	300080	32.1143
Liguria	BERSANI	PD	258766	27.6929
Liguria	BERLUSCONI	PDL	174568	18.6821
Liguria	MONTI	SC	78409	8.39127
Liguria		Small=LEGA NORD+UNIONE DI CENTRO+FRATELLI D'ITALIA+FUTURO E LIBERTA' + SINISTRA ECOLOGIA E LIBERTA'	78834	8.43675
EMILIA ROMAGNA
Emilia Romagna		TOTAL VOTES	2671577	Percentage
Emilia Romagna	GRILLO	M5S	658475	24.6474
Emilia Romagna	BERSANI	PD	989810	37.0497
Emilia Romagna	BERLUSCONI	PDL	434534	16.2651
Emilia Romagna	MONTI	SC	211777	7.92704
Emilia Romagna		Small=LEGA NORD+UNIONE DI CENTRO+FRATELLI D'ITALIA+FUTURO E LIBERTA' + SINISTRA ECOLOGIA E LIBERTA'	219168	8.20369
TUSCANY
Toscana		TOTAL VOTES	2218861	Percentage
Toscana	GRILLO	M5S	532699	24.0078
Toscana	BERSANI	PD	831464	37.4726
Toscana	BERLUSCONI	PDL	388046	17.4885
Toscana	MONTI	SC	153551	6.92026
Toscana		Small=LEGA NORD+UNIONE DI CENTRO+FRATELLI D'ITALIA+FUTURO E LIBERTA' + SINISTRA ECOLOGIA E LIBERTA'	174001	7.84191
UMBRIA
Umbria		TOTAL VOTES	525947	Percentage
Umbria	GRILLO	M5S	142959	27.1813
Umbria	BERSANI	PD	168726	32.0804
Umbria	BERLUSCONI	PDL	102329	19.4561
Umbria	MONTI	SC	41366	7.86505
Umbria		Small=LEGA NORD+UNIONE DI CENTRO+FRATELLI D'ITALIA+FUTURO E LIBERTA' + SINISTRA ECOLOGIA E LIBERTA'	43605	8.29076
MARCHE
Marche		TOTAL VOTES	927767	Percentage
Marche	GRILLO	M5S	298114	32.1324
Marche	BERSANI	PD	256886	27.6886
Marche	BERLUSCONI	PDL	162480	17.513
Marche	MONTI	SC	78210	8.42992
Marche		Small=LEGA NORD+UNIONE DI CENTRO+FRATELLI D'ITALIA+FUTURO E LIBERTA' + SINISTRA ECOLOGIA E LIBERTA'	74900	8.07315
LAZIO
Lazio		TOTAL VOTES	3316819	Percentage
Lazio	GRILLO	M5S	930493	28.0538
Lazio	BERSANI	PD	852836	25.7125
Lazio	BERLUSCONI	PDL	756703	22.8141
Lazio	MONTI	SC	224585	6.7711
Lazio		Small=LEGA NORD+UNIONE DI CENTRO+FRATELLI D'ITALIA+FUTURO E LIBERTA' + SINISTRA ECOLOGIA E LIBERTA'	292568	8.82074
ABRUZZO
Abruzzo		TOTAL VOTES	778373	Percentage
Abruzzo	GRILLO	M5S	232627	29.8863
Abruzzo	BERSANI	PD	175857	22.5929
Abruzzo	BERLUSCONI	PDL	185537	23.8365
Abruzzo	MONTI	SC	49777	6.39501
Abruzzo		Small=LEGA NORD+UNIONE DI CENTRO+FRATELLI D'ITALIA+FUTURO E LIBERTA' + SINISTRA ECOLOGIA E LIBERTA'	72256	9.28295
MOLISE
Molise		TOTAL VOTES	188027	Percentage
Molise	GRILLO	M5S	52059	27.687
Molise	BERSANI	PD	42499	22.6026
Molise	BERLUSCONI	PDL	39588	21.0544
Molise	MONTI	SC	15968	8.4924
Molise		Small=LEGA NORD+UNIONE DI CENTRO+FRATELLI D'ITALIA+FUTURO E LIBERTA' + SINISTRA ECOLOGIA E LIBERTA'	26081	13.8709
CAMPANIA
Campania		TOTAL VOTES	2985138	Percentage
Campania	GRILLO	M5S	661448	22.158
Campania	BERSANI	PD	653173	21.8808
Campania	BERLUSCONI	PDL	865123	28.981
Campania	MONTI	SC	200220	6.70723
Campania		Small=LEGA NORD+UNIONE DI CENTRO+FRATELLI D'ITALIA+FUTURO E LIBERTA' + SINISTRA ECOLOGIA E LIBERTA'	334934	11.2201
APULIA
Puglia		TOTAL VOTES	2205934	Percentage
Puglia	GRILLO	M5S	562398	25.4948
Puglia	BERSANI	PD	407279	18.4629
Puglia	BERLUSCONI	PDL	637815	28.9136
Puglia	MONTI	SC	172307	7.81107
Puglia		Small=LEGA NORD+UNIONE DI CENTRO+FRATELLI D'ITALIA+FUTURO E LIBERTA' + SINISTRA ECOLOGIA E LIBERTA'	239682	10.8653
BASILICATA
Basilicata		TOTAL VOTES	310136	Percentage
Basilicata	GRILLO	M5S	75260	24.2668
Basilicata	BERSANI	PD	79631	25.6762
Basilicata	BERLUSCONI	PDL	59171	19.079
Basilicata	MONTI	SC	24569	7.92201
Basilicata		Small=LEGA NORD+UNIONE DI CENTRO+FRATELLI D'ITALIA+FUTURO E LIBERTA' + SINISTRA ECOLOGIA E LIBERTA'	36495	11.7674
CALABRIA
Calabria		TOTAL VOTES	936580	Percentage
Calabria	GRILLO	M5S	232811	24.8576
Calabria	BERSANI	PD	209379	22.3557
Calabria	BERLUSCONI	PDL	222671	23.7749
Calabria	MONTI	SC	51726	5.52286
Calabria		Small=LEGA NORD+UNIONE DI CENTRO+FRATELLI D'ITALIA+FUTURO E LIBERTA' + SINISTRA ECOLOGIA E LIBERTA'	100691	10.7509
SICILY
Sicilia		TOTAL VOTES	2511785	Percentage
Sicilia	GRILLO	M5S	843557	33.584
Sicilia	BERSANI	PD	467724	18.6212
Sicilia	BERLUSCONI	PDL	666320	26.5277
Sicilia	MONTI	SC	129395	5.15152
Sicilia		Small=LEGA NORD+UNIONE DI CENTRO+FRATELLI D'ITALIA+FUTURO E LIBERTA' + SINISTRA ECOLOGIA E LIBERTA'	180863	7.20058
SARDINIA
Sardegna		TOTAL VOTES	925794	Percentage
Sardegna	GRILLO	M5S	275241	29.7303
Sardegna	BERSANI	PD	233278	25.1976
Sardegna	BERLUSCONI	PDL	188901	20.4042
Sardegna	MONTI	SC	55891	6.03709
Sardegna		Small=LEGA NORD+UNIONE DI CENTRO+FRATELLI D'ITALIA+FUTURO E LIBERTA' + SINISTRA ECOLOGIA E LIBERTA'	82853	8.9494
